# Supplementary material for: Genome-Wide Association Studies for the Concentration of Albumin in Colostrum and Serum in Chinese Holstein
Source: Animals (Basel). 2020 Nov 26;10(12):2211. doi: 10.3390/ani10122211 (PMC7759787; doi:10.3390/ani10122211)
Supplement: Supplementary file 1 [file animals-10-02211-s001.zip]

Archive with 1 entries (1 files):
- animals-954944-supplementary.rar
